# Supplementary material for: MGST1 Protects Pancreatic Ductal Cells from Inflammatory Damage in Acute Pancreatitis by Inhibiting Ferroptosis: Bioinformatics Analysis with Experimental Validation
Source: Int J Mol Sci. 2025 Feb 22;26(5):1899. doi: 10.3390/ijms26051899 (PMC11899814; doi:10.3390/ijms26051899)
Supplement: Supplementary file 1 [file ijms-26-01899-s001.zip]

Archive with 1 entries (1 files):
- ijms-3453707-supplementary.pdf
